# Supplementary material for: The impact of environmental factors on phenotypic diversity of natural populations of Polyspora in China
Source: Front Plant Sci. 2025 Oct 10;16:1553671. doi: 10.3389/fpls.2025.1553671 (PMC12551603; doi:10.3389/fpls.2025.1553671)
Supplement: Supplementary file 1 [file Table1.xlsx]

## Sheet: Tab S1
Tab S1 Sample collection information of Chinese Polyspora
serial number	species	Collection site	colony coding	sample size	habitats
1	P. chrysandra	Po Foot Village, Gucheng Street, Xinping County, Yuxi City, YunnanProvince, China	XP	33	Broad leaved forest
2	P. chrysandra	Takeshi Village, Whangchong Township, Shiping County, Honghe Prefecture, Yunnan Province,China	SP	30	Scrub forest edge
3	P. chrysandra	Puzhao Temple, Kunyang Street, Jinning District, Kunming, Yunnan Province, China	JN	33	broad -leaved forest
4	P. chrysandra	Laohei Village, Xishelu Township,Chuxiong City, Chuxiong Prefecture, Yunnan Province, China	CX	20	valley slope
5	P. chrysandra	Xiao Aotian Village, Shuiwei Township, Yongping County, Dali Prefecture, Yunnan Province, China	SM	25	broad -leaved forest edge
6	P. chrysandra	Xiao Aotian Village, Shuiwei Township, Yongping County, Dali Prefecture, Yunnan Province,China	YPHY	20	scrub
7	P. chrysandra	Wangjiazhai Village, XueshanTown, Fengqing County, Lincang City, Yunnan Province, China	FQ	20	Scrub forest edge
8	P. chrysandra	Changyi Xincun, Xigu Township,Wenshan City, Wenshan Prefecture, Yunnan Province, China	WS	22	Forest Edge Curb
9	P. chrysandra	Apricot Hill Pass, Bixi Township, Nanjian County, Dali Prefecture, Yunnan Province, China	NJ	20	Mixed coniferous- broad forest margin
10	P. speciosa	Shijiao Village, Dousha Town, Yanjin County, Zhaotong City, Yunnan Province, China	YJ	22	Broad-leaved forest
11	P. speciosa	Jinyun Mountain, North Hot Spring Street, Beibei District, Chongqing, China	BB	25	Broad-leaved forest
12	P. speciosa	Guangmu Village, Shuwei Town, Xuyong County, Luzhou City, Sichuan Province, China	XY	24	Bamboo forest
13	P. speciosa	Heba Village, Shuanglong Township, Xishui County, Zunyi City, Guizhou Province, China	XS	21	Broad-leaved forest
14	P. tonkinensis	Dawei Mountain Water Siege Scenic Spot, Pingbian County, Honghe Prefecture, Yunnan Province	PB	22	monsoon forest
15	P.kwangsiensis	Shechong, Baoli Town, Yongfu County, Guilin City, Guangxi Zhuang Autonomous Region.	YF	7	valley creek
16	P.kwangsiensis	County Road 648, Sanjiang Township, Jinxiu County, Laibin City, Guangxi Zhuang Autonomous Region, China	JXSC	20	Broadleaf forest edge roadside
17	P.kwangsiensis	Damingyuan Village, Jiahui Town, Gongcheng County, Guilin City, Guangxi Zhuang Autonomous Region, China	GC	24	valley creek
18	P.kwangsiensis	Gubashan, Pinggui District, Hezhou City, Guangxi Zhuang Autonomous Region, China	PG	24	Forest edge roadside streamside
19	P.kwangsiensis	Ba Xiong Mountain, Delong Township, Napo County, Baise City, Guangxi Zhuang Autonomous Region, China	NP	16	Monsoon forest
20	P.tiantangensis	Shanhoutou Village, Expansive Water Town, Changning County, Baoshan City, Yunnan Province, China	CN	27	Broad-leaved forest
21	P. longicarpa	Washed Body River, Sanyang Township, Yongping County, Dali Prefecture, Yunnan Province, China	YPCG	25	Broad-leaved forest
22	P. longicarpa	Blushingkang Village, Lujiang Town, Longyang District, Baoshan City, Yunnan Province, China	LY	26	Broad-leaved forest
23	P. hainanensis	Jianfengling, Jianfeng Town, Ledong County, Hainan Province, China	LDHN	20	Rainforest Grove Curbside
24	P. hainanensis	Hangluo Mountain, Benhao Town, Lingshui County, Hainan Province, China	LS	20	Rainforest Grove Curbside
25	P. axillaris	Jianfengling, Jianfeng Town, Ledong County, Hainan Province, China	LDDT	20	Mountain Rainforest Peak
26	P. axillaris	Fenghuang Mountain, Xiangzhou District, Zhuhai, Guangdong Province, China	XZ	23	hilltop scrub
27	P. axillaris	Goohuang Roach, Yangchun City, Yangjiang City, Guangdong Province, China	YC	22	valley creek
28	P. axillaris	Jiangtianli, Wencun Town, Taishan City, Jiangmen City, Guangdong Province, China	TS	20	Broad-leaved forest
29	P. axillaris	Tandang Island, Xiangzhou District, Zhuhai, Guangdong Province, China	DGD	24	Windward slopes of islands
30	P. axillaris	Meisha Point, Yantian District, Shenzhen, Guangdong Province, China	YT	22	Hillside scrub
31	P. axillaris	Baixi Village, Zicheng Town, Zijin County, Heyuan City, Guangdong Province, China	ZJ	23	Broad-leaved forest
32	P. axillaris	Nanshan Town, Jiexi County, Jieyang City, Guangdong Province, China	JXDT	23	Forest Edge Curb

## Sheet: Tab S2
Tab S2 Phenotypic traits of Polyspora
Serial Number	Trait	Trait Abbreviation	Unit	Measurement Method
1	Petiole length	PL	mm	measurement
2	Leaf length	LL	mm	measurement
3	Leaf width	LW	mm	measurement
4	Leaf shape index	LSI	-	Leaf length /Leaf width
5	Petiole index	PI	-	Petiole length /Leaf length
6	Leaf tip angle	LTA	。	measurement
7	Leaf base angle	LBA	。	measurement
8	Leaf perimeter	LP	mm	measurement
9	Leaf area	LA	mm2	measurement
10	Leaf roundness	LR	-	(4π×Leaf area)/Leaf perimeter
11	Flower diameter	FD	mm	Measurement
12	Petal length	PEL	mm	measurement
13	Petal width	PEW	mm	measurement
14	Petal number	PEN	piece	measurement
15	Pedicel length	PDL	mm	measurement
16	Style height	SH	mm	measurement
17	Sepal length	SL	mm	measurement
18	Sepal number	BN	piece	measurement
19	Capsule length	CL	mm	measurement
20	Capsule diameter	CD	mm	measurement
21	Capsule stem length	CSL	mm	measurement
22	Capsule shape index	CSHI	-	Capsule length/Capsule diameter
23	Capsule stem index	CSTI	-	Capsule stem length/Capsule length
24	Capsule weight	CW	g	measurement
25	Seed number	SN	piece	measurement
26	Seed weight	SW	g	measurement
27	Seed thickness	ST	mm	measurement
28	Seed length (include wing)	SWL	mm	measurement
29	Wing length	WL	mm	measurement
30	Wing width	WD	mm	measurement
31	Wing shape index	WSI	-	Wing length/Seed length(include wing)

## Sheet: Tab S3
Tab S3 Geographical environment factors
Serial number	Category	Geo-graphical environment factor
1	Bioclimatic factors	Annual Mean Temperature(bio01), Mean Diurnal Range (Mean of monthly)(bio02), Isothermality (bio02)/(bio07×100)(bio03), Temperature Seasonality (standard deviation ×100)(bio04), Max Temperature of Warmest Month(bio05), Min Temperature of Coldest Month(bio06), Temperature Annual Range (bio05-bio06)(bio07), Mean Temperature of Wettest Quarter(bio08), Mean Temperature of Driest Quarter(bio09), Mean T…
2	Terrain factors	Elevation(Elev), Aspect
3	Soil factors	Soil nutrient availability(sq1),Soil nutrient retention capacity(sq2)
4	UV-B radiation factors	Annual average ultraviolet intensity(uvb1), Seasonal variation of ultraviolet radiation(uvb2),Maximum monthly average ultraviolet(uvb3),Minimum monthly average UV(uvb4),sum of maximum monthly UV(uvb5),sum of minimum monthly UV(uvb6)
5	Aridity factors	Aridity index(AI), AI=MAP/(MAT+33), Lower AI means more drought
6	Vegetation factors	Vegetation types(Veg)
7	Geographical factors	Longitude(long.), Latitude(lat.)

## Sheet: Tab S4
Tab S4 Phenotypic variability analysis of Polyspora leaves
Phenotypic traits	Traits code	Units	P. axillaris	P. chrysandra	P. hainanensis	P. longicarpa	P. tiantangensis	P. speciosa	P. kwangsiensis	P.tonkinensis
Petiole length	PL	mm	11.08±3.58 f	9.05±2.91 g	10.88±3.36 f	14.05±5.83 d	12.35±3.88 e	21.91±4.88 a	18.27±3.93 b	16.64±3.21 c
Leaf length	LL	mm	136.60±32.52 e	122.86±25.13 f	161.68±34.03 d	181.64±42.93 c	175.33±19.66 c	227.38±40.08 a	203.54±34.62 b	209.55±25.10 b
Leaf width	LW	mm	43.98±12.56 e	42.44±9.25 e	43.40±9.02 e	70.03±18.24 a	66.78±12.80 ab	63.80±12.26 bc	60.55±9.31 c	50.91±7.78 d
Leaf shape index	LSI	-	3.19±0.54 d	2.96±0.59 e	3.75±0.52 b	2.68±0.58 f	2.70±0.44 f	3.60±0.44 b	3.40±0.54 c	4.17±0.55 a
Petiole index	PI	-	0.08±0.02 c	0.07±0.02 de	0.07±0.02 e	0.08±0.02 cde	0.07±0.02 e	0.10±0.02 a	0.09±0.02 b	0.08±0.02 cd
Leaf tip angle	LTA	∘	91.56±26.25 a	76.43±19.59 b	42.38±19.70 e	69.55±28.28 c	68.81±26.04 c	36.39±13.10 e	55.21±20.91 d	37.38±12.29 e
Leaf base angle	LBA	∘	51.91±18.06 c	66.69±14.25 a	36.65±13.01 e	61.31±14.92 b	70.65±15.66 a	46.45±10.41 d	57.75±16.90 b	44.34±11.68 d
Leaf perimeter	LP	mm	336.16±79.93 f	298.90±58.62 g	391.87±82.85 e	469.98±112.77 d	466.52±59.19 d	562.3±96.96 a	496.72±77.91 c	521.29±63.20 b
Leaf area	LA	mm2	4082.70±2141.77ef	3504.21±1357.41f	4228.38±1642.30e	8391.51±3572.44ab	7670.59±1991.27c	8718.17±2780.33a	7743.34±2215.05bc	6600.70±1731.31d
Leaf roundness	LR	-	0.43±0.06 b	0.48±0.06 a	0.34±0.06 d	0.46±0.07 a	0.43±0.04 b	0.34±0.04 d	0.39±0.06 c	0.30±0.04 e

## Sheet: Tab S5
Tab S5 Variance components and phenotypic differentiation coefficients of Polyspora species
Species	Phenotypic trait	Average variance			Percentage of variance components（%）			Phenotypic differentiation coefficient (%)
		Inter-group	in-group	Random error	Inter-group	In-group	Random error
P. axillaris	PL	89.5426	70.1512	9.3386	5.92	37.1	56.98	13.76
	LL	13702.8	7955.31	292.111	21.35	56.94	21.71	27.27
	LW	1704.53	1115.14	40.0707	16.65	60.72	22.63	21.52
	LSI	2.5006	0.5585	0.1937	29.67	11.15	59.18	72.68
	PI	0.0064	0.0008	0.0005	35.56	4.02	60.42	89.84
	LTA	7363.15	874.037	457.376	39.4	5.06	55.54	88.62
	LBA	2707.33	514.347	275.735	26.79	5.83	67.38	82.13
	LP	73636.6	45456.3	1653.38	18.93	58.85	22.21	24.34
	LA	49800000	34100000	1010000	15.36	64.92	19.72	19.13
	LR	0.0245	0.009	0.003	17.67	13.4	68.93	56.87
	CL	54.1104	7.1986	7.3022	24.31	0	75.69	100
	CSL	3.4453	2.2319	2.019	2.89	1.01	96.1	74.1
	CSTI	0.0048	0.0033	0.0029	2.56	1.5	95.93	63.05
	SW	0.0326	0.0007	0.0002	85.29	2.51	12.2	97.14
	ST	0.2211	0.0893	0.0778	7.7	1.34	90.96	85.18
	SWL	62.819	9.0429	2.9847	42.82	9.65	47.53	81.61
	WL	54.3852	6.8057	2.0544	48.47	9.68	41.85	83.35
	WD	14.8753	0.6096	0.3837	63.71	2.02	34.27	96.93
	WSI	0.353	0.0918	0.0819	13.61	1.03	85.36	92.96
	Mean	-	-	-	27.3	18.25	54.45	66.87
P. chrysandra	PL	279.792	27.8805	3.3755	26.12	20.5	53.38	56.03
	LL	12813.3	5821.66	314.239	7.17	44.66	48.16	13.83
	LW	1808.09	498.629	36.467	12.44	35.15	52.41	26.14
	LSI	5.8292	1.8295	0.1674	9.39	31.2	59.4	23.13
	PI	0.024	0.003	0.0008	13.53	11.88	74.59	53.25
	LTA	1763.96	1344.91	317.297	1.8	17.36	80.84	9.39
	LBA	860.522	1297.38	140.359	0	35.34	64.66	0
	LP	48031.8	9032.59	2034.14	28.87	13.21	57.92	68.61
	LA	26800000	5760000	1030000	28.82	16.64	54.54	63.4
	LR	0.0241	0.0171	0.0028	3.33	24.79	71.88	11.84
	FD	1896.39	275.76	68.55	27.76	27.19	45.05	50.52
	PEL	212.653	68.1805	27.4642	9.7	20.62	69.68	31.99
	PEW	322.157	83.5885	28.9625	13.61	23.63	62.76	36.55
	PEN	3.8514	0.077	0.1072	47.51	0	52.49	100
	PDL	6.8435	12.9323	2.1508	0	50.02	49.98	0
	SH	40.8907	23.1781	6.2026	4.96	33.58	61.46	12.87
	SL	1230.05	35.4797	3.7474	75.35	15.49	9.16	82.95
	BN	6.2607	0.5213	0.1832	37.2	16.9	45.89	68.76
	CL	2375.47	171.194	11.3362	36.31	26.34	37.35	57.96
	CD	405.314	27.4869	1.551	39.88	27.38	32.74	59.29
	CSL	249.498	33.1776	2.5926	20.79	29.39	49.82	41.43
	CSHI	3.3379	0.8049	0.0807	9.77	27.94	62.29	25.91
	CSTI	0.1513	0.037	0.0037	9.6	27.97	62.43	25.55
	CW	156.93	15.5003	0.9222	29.99	30.91	39.1	49.24
	SN	221.661	61.6796	8.5685	6.65	22.09	71.26	23.14
	SW	1.4504	0.055	0.0028	56.38	21.1	22.52	72.77
	ST	10.6913	0.6081	0.0332	44.88	25.59	29.53	63.69
	SWL	1585.3	110.563	4.4993	42.93	30.88	26.2	58.16
	WL	681.841	99.0019	4.2101	24.56	39.95	35.49	38.07
	WD	38.9665	6.0153	0.2008	25.1	44.3	30.6	36.17
	WSI	4.0131	3.0644	0.1567	1.55	47.38	51.07	3.17
	Mean	-	-	-	22.45	27.08	50.47	40.77
P. hainanensis	PL	663.441	34.121	4.1765	11.39	64.06	24.55	15.1
	LL	454.608	12033	661.454	52.65	0	47.35	100
	LW	1631.79	621.841	41.9721	39.5	16.3	44.2	70.79
	LSI	16.4767	0.277	0.1223	2.41	68.13	29.45	3.42
	PI	0.0336	0.001	0.0002	5.72	68.44	25.84	7.71
	LTA	20799.8	461.805	195.718	3.03	62.5	34.47	4.62
	LBA	9142.8	68.5502	90.8572	0	63.62	36.38	0
	LP	6626.19	68844.8	3996.49	51.21	0	48.79	100
	LA	21700000	24400000	1520000	49.36	0	50.64	100
	LR	0.2133	0.0022	0.0013	1.1	72.95	25.94	1.49
	Mean	-	-	-	21.64	41.6	36.76	40.31
P. speciosa	PL	103.249	43.1195	20.9418	8.12	6.77	85.11	54.53
	LL	7083.63	9439.85	1214.85	0	33.72	66.28	0
	LW	867.959	293.535	124.874	12.45	8.07	79.48	60.67
	LSI	0.5212	0.542	0.1784	0	13.28	86.72	0
	PI	0.0053	0.0016	0.0004	20.72	16.22	63.06	56.09
	LTA	1462.44	39.8044	137.516	28.26	0	71.74	100
	LBA	1780.51	34.2271	61.357	51.62	0	48.38	100
	LP	62872.1	43335.5	6831.43	3.26	27.71	69.02	10.53
	LA	36500000	35900000	6060000	0	26.99	73.01	0
	LR	0.0061	0.0004	0.0016	12.48	0	87.52	100
	Mean	-	-	-	13.69	13.28	73.03	48.18
P.kwangsiensis	PL	22.2945	88.3329	12.8006	0	29.14	70.86	0
	LL	11555	13238	502.404	0	63.86	36.14	0
	LW	443.667	461.075	64.1345	0	30.14	69.86	0
	LSI	1.0589	0.4659	0.2606	6.32	4.88	88.81	56.43
	PI	0.0009	0.0009	0.0003	0	12.85	87.15	0
	LTA	3173.27	349.112	365.424	20.44	0	79.56	100
	LBA	1087.17	625.707	252.059	4.54	8.94	86.52	33.68
	LP	56511.1	60663.2	2818.35	0	58.85	41.15	0
	LA	42700000	53000000	2220000	0	61.43	38.57	0
	LR	0.0182	0.0041	0.0027	14.18	3.06	82.76	82.25
	CL	104.084	544.128	7.7643	0	77.55	22.45	0
	CSL	57.9674	4.5495	2.3518	47.48	2.34	50.17	95.3
	CSTI	0.0345	0.0607	0.0038	0	43.05	56.95	0
	SW	0.0065	0.0106	0.0004	0	57.81	42.19	0
	ST	0.2485	0.6682	0.0685	0	30.44	69.56	0
	SWL	355.616	46.6992	2.9957	71.3	12.1	16.59	85.49
	WL	238.916	65.6897	2.7349	55.1	24.03	20.88	69.63
	WD	8.2117	1.444	0.6591	28.77	4	67.23	87.79
	WSI	2.5399	1.0563	0.1071	28.57	21.93	49.5	56.57
	Mean	-	-	-	14.56	28.76	56.68	35.11
P.longicarpa	PL	278.776	401.327	15.2253	0	59.03	40.97	0
	LL	2082.82	28823.9	581.859	0	73.39	26.61	0
	LW	760.783	4993.9	112.187	0	71.2	28.8	0
	LSI	3.2113	2.6664	0.2031	3.67	39.31	57.03	8.54
	PI	0.0039	0.0021	0.0004	7.7	20.65	71.65	27.16
	LTA	5148.49	6070.09	524.995	0	37.51	62.49	0
	LBA	1396.98	1467.66	156.584	0	32.24	67.76	0
	LP	18432.8	207683	3581.53	0	76.41	23.59	0
	LA	162.454	203000000	3990000	0	73.89	26.11	0
	LR	0.0534	0.0383	0.003	6.33	37.3	56.38	14.51
	Mean	-	-	-	1.77	52.09	46.14	5.02
